# Supplementary material for: Simulations of stressosome activation emphasize allosteric interactions between RsbR and RsbT
Source: BMC Syst Biol. 2013 Jan 15;7:3. doi: 10.1186/1752-0509-7-3 (PMC3556497; doi:10.1186/1752-0509-7-3)
Supplement: Additional file 2 — The Additional file 2 contains the matlab files for reproduction of the results. To use it unpack all files into one directory. The main file is called liebal_stressosome-model_12_workflow-matlab.m. it is written using cell-mode. The cells can be evaluated sequentially by setting the cursor in a cell and evaluating it, eg. by Ctrl+Enter. Please contact ulfliebal@gmail.com for any questions. [file 1752-0509-7-3-S2.zip]

Archive with 48 entries (48 files):
- 1112_data_strsme-phos-kdpr06r3-1-nocoop.mat
- 1112_data_strsme-phos-kdpr06r3-1-proact.mat
- 1112_data_strsme-phos-kdpr06r3-1-subact.mat
- 1112_data_strsme-phos_nocoop.mat
- 1112_data_strsme-phos_proact.mat
- 1112_data_strsme-phos_subact.mat
- 1112_data_strsme-phos_voelker-kdps03.mat
- 1112_data_strsme-phos_voelker-kdps06.mat
- 1112_data_strsme-phos_voelker-wt.mat
- fctn_bool_single.m
- fnct_grph_sptr.m
- fnct_grph_tavrg.m
- fnct_grph_tavrg.m~
- kim_in-vivo-stressosome-phosph_04_data-fig3.csv
- liebal_2DSurfStress.m
- liebal_2DSurfStress.m~
- liebal_stressosome11_Protcoop_nocoop.m
- liebal_stressosome11_Protcoop_proact.m
- liebal_stressosome11_Protcoop_subact.m
- liebal_stressosome-model_12_workflow-matlab.m
- liebal_stressosome-model_12_workflow-matlab.m~
- marles-wright_struct-stressosome_08_EtOH-data-fig4.csv
- marles-wright_struct-stressosome_08_NaCl-data-fig4.csv
- voelker_rsbx-experiment_97_data-fig1.csv
- stressosome_matdat/1112_data_strsme-phos-kdpr06r3-1-nocoop.mat
- stressosome_matdat/1112_data_strsme-phos-kdpr06r3-1-proact.mat
- stressosome_matdat/1112_data_strsme-phos-kdpr06r3-1-subact.mat
- stressosome_matdat/1112_data_strsme-phos_nocoop.mat
- stressosome_matdat/1112_data_strsme-phos_proact.mat
- stressosome_matdat/1112_data_strsme-phos_subact.mat
- stressosome_matdat/1112_data_strsme-phos_voelker-kdps03.mat
- stressosome_matdat/1112_data_strsme-phos_voelker-kdps06.mat
- stressosome_matdat/1112_data_strsme-phos_voelker-wt.mat
- stressosome_matdat/fctn_bool_single.m
- stressosome_matdat/fnct_grph_sptr.m
- stressosome_matdat/fnct_grph_tavrg.m
- stressosome_matdat/fnct_grph_tavrg.m~
- stressosome_matdat/kim_in-vivo-stressosome-phosph_04_data-fig3.csv
- stressosome_matdat/liebal_2DSurfStress.m
- stressosome_matdat/liebal_2DSurfStress.m~
- stressosome_matdat/liebal_stressosome11_Protcoop_nocoop.m
- stressosome_matdat/liebal_stressosome11_Protcoop_proact.m
- stressosome_matdat/liebal_stressosome11_Protcoop_subact.m
- stressosome_matdat/liebal_stressosome-model_12_workflow-matlab.m
- stressosome_matdat/liebal_stressosome-model_12_workflow-matlab.m~
- stressosome_matdat/marles-wright_struct-stressosome_08_EtOH-data-fig4.csv
- stressosome_matdat/marles-wright_struct-stressosome_08_NaCl-data-fig4.csv
- stressosome_matdat/voelker_rsbx-experiment_97_data-fig1.csv
