# Supplementary material for: Simulations of stressosome activation emphasize allosteric interactions between RsbR and RsbT
Source: BMC Syst Biol. 2013 Jan 15;7:3. doi: 10.1186/1752-0509-7-3 (PMC3556497; doi:10.1186/1752-0509-7-3)
Supplement: Additional file 2 — The Additional file 2 contains the matlab files for reproduction of the results. To use it unpack all files into one directory. The main file is called liebal_stressosome-model_12_workflow-matlab.m. it is written using cell-mode. The cells can be evaluated sequentially by setting the cursor in a cell and evaluating it, eg. by Ctrl+Enter. Please contact ulfliebal@gmail.com for any questions. [file 1752-0509-7-3-S2.zip › fnct_grph_tavrg.m~]

% [xavg,yavg] = fnct_grph_tavrg(cstr,avrg)
%
% calculate the average response (yavg) over several simulation steps (xavrg)
% The purpose of the function is primarily the smoothing of the results.

function [xavg,yavg] = fnct_grph_tavrg(stst,avrg)

sprs = [5,10,13,14,15,16,17,18,21,32]; % RsbS protein south
sprn = sort(61-sprs);
rsbs = [sprs,sprn];

rsbr = setdiff([1:60],rsbs);

sact = sum(stst(rsbs,:))/length(rsbs);
% fraction of activated/phosphorylated R proteins
ract = sum(stst(rsbr,:))/length(rsbr);
% mean and s.d. for activation/phosphorylation over time for S

stot = length(sact);
lnum = floor(stot/avrg); % number of loops to determine new average. equals the new number of simulation steps.

lpos = 1;

for i0 = 1:lnum
    xavg(i0) = mean(lpos:lpos+(avrg-1));
    yavg(i0) = mean(stst(lpos:lpos+(avrg-1)));
    lpos=lpos+avrg;
end
