# Supplementary material for: Simulations of stressosome activation emphasize allosteric interactions between RsbR and RsbT
Source: BMC Syst Biol. 2013 Jan 15;7:3. doi: 10.1186/1752-0509-7-3 (PMC3556497; doi:10.1186/1752-0509-7-3)
Supplement: Additional file 2 — The Additional file 2 contains the matlab files for reproduction of the results. To use it unpack all files into one directory. The main file is called liebal_stressosome-model_12_workflow-matlab.m. it is written using cell-mode. The cells can be evaluated sequentially by setting the cursor in a cell and evaluating it, eg. by Ctrl+Enter. Please contact ulfliebal@gmail.com for any questions. [file 1752-0509-7-3-S2.zip › kim_in-vivo-stressosome-phosph_04_data-fig3.csv]

time in min	Rphos-EtOH	Sphos-EtOH	Rphos-NaCl	Sphos-NaCl
0	.64	.02	.73	.02
1	.77	.18	.8	.12
3	.83	.13	.86	.09
5	.85	.1	.91	.07
10	.83	.07	.85	.03
20	.69	.09	.53	.03
