# Supplementary material for: Simulations of stressosome activation emphasize allosteric interactions between RsbR and RsbT
Source: BMC Syst Biol. 2013 Jan 15;7:3. doi: 10.1186/1752-0509-7-3 (PMC3556497; doi:10.1186/1752-0509-7-3)
Supplement: Additional file 2 — The Additional file 2 contains the matlab files for reproduction of the results. To use it unpack all files into one directory. The main file is called liebal_stressosome-model_12_workflow-matlab.m. it is written using cell-mode. The cells can be evaluated sequentially by setting the cursor in a cell and evaluating it, eg. by Ctrl+Enter. Please contact ulfliebal@gmail.com for any questions. [file 1752-0509-7-3-S2.zip › marles-wright_struct-stressosome_08_EtOH-data-fig4.csv]

EtOH(%)	Miller Units
0	0
.5	1.5
1	4.2
1.5	2.4
2	3.7
2.5	16.1
3	32.2
3.5	52.8
4	59.6
4.5	74
5	79.2
5.5	83.5
6	86
