# Supplementary material for: Simulations of stressosome activation emphasize allosteric interactions between RsbR and RsbT
Source: BMC Syst Biol. 2013 Jan 15;7:3. doi: 10.1186/1752-0509-7-3 (PMC3556497; doi:10.1186/1752-0509-7-3)
Supplement: Additional file 2 — The Additional file 2 contains the matlab files for reproduction of the results. To use it unpack all files into one directory. The main file is called liebal_stressosome-model_12_workflow-matlab.m. it is written using cell-mode. The cells can be evaluated sequentially by setting the cursor in a cell and evaluating it, eg. by Ctrl+Enter. Please contact ulfliebal@gmail.com for any questions. [file 1752-0509-7-3-S2.zip › voelker_rsbx-experiment_97_data-fig1.csv]

time	miller units(wt)	miller units(reduced)	miller units(low)
0	5.5	5.5	5.5
10	9.5	9.5	9.5
35	26.4	16.5	20.5
45	49	52.9	71.6
60	37.5	73.5	66.8
70	39	77.8	76.2
80	28.7	57.3	83.1
90	32.4	64.6	96.1
100	27.3	58.9	79
